# Supplementary material for: Plant–Endophyte Cross-Talk in Origanum heracleoticum L. In Vitro Axenic Culture: Endosphere-Driven Bacterial Interactions and Plant Metabolic Responses
Source: Microorganisms. 2026 Jul 8;14(7):1497. doi: 10.3390/microorganisms14071497 (PMC13413973; doi:10.3390/microorganisms14071497)
Supplement: Supplementary file 1 [file microorganisms-14-01497-s001.zip]

Archive with 1 entries (1 files):
- microorganisms-4369240-supplementary.pdf
